# Supplementary material for: A new genus of Coelotinae (Araneae, Agelenidae) from southern China
Source: Zookeys. 2015 Dec 1;(541):41–56. doi: 10.3897/zookeys.541.6678 (PMC4714376; doi:10.3897/zookeys.541.6678)
Supplement: XML Treatment for Flexicoelotes [file zookeys.541.6678-treatment1.xml]

<!DOCTYPE tp:taxon-treatment
  PUBLIC "-//TaxonX//DTD Taxonomic Treatment Publishing DTD v0 20100105//EN" "tax-treatment-NSO.dtd">
<tp:taxon-treatment xmlns:tp="http://www.plazi.org/taxpub"><tp:treatment-meta><kwd-group><label>Taxon classification</label><kwd><named-content content-type="kingdom">Animalia</named-content></kwd><kwd><named-content content-type="order">Araneae</named-content></kwd><kwd><named-content content-type="family">Agelenidae</named-content></kwd></kwd-group><mixed-citation publication-type="journal"><person-group><name><surname>Chen</surname><given-names>Lu</given-names></name><name><surname>Li</surname><given-names>Shuqiang</given-names></name><name><surname>Zhao</surname><given-names>Zhe</given-names></name></person-group><article-title>A new genus of <tp:taxon-name><tp:taxon-name-part taxon-name-part-type="subfamily">Coelotinae</tp:taxon-name-part></tp:taxon-name> (<tp:taxon-name><tp:taxon-name-part taxon-name-part-type="order">Araneae</tp:taxon-name-part></tp:taxon-name>, <tp:taxon-name><tp:taxon-name-part taxon-name-part-type="family">Agelenidae</tp:taxon-name-part></tp:taxon-name>) from southern China</article-title><source>Zookeys</source><day>1</day><month>12</month><year>2015</year><volume>2015</volume><issue>541</issue><fpage>41</fpage><lpage>56</lpage><pub-id pub-id-type="doi">10.3897/zookeys.541.6678</pub-id></mixed-citation></tp:treatment-meta><tp:nomenclature><label>Genus</label><tp:taxon-name>
                            <tp:taxon-name-part taxon-name-part-type="genus">Flexicoelotes</tp:taxon-name-part>
                        <object-id xmlns:xlink="http://www.w3.org/1999/xlink" content-type="zoobank" xlink:type="simple">http://zoobank.org/3F8CE486-FF6F-40B1-926B-9F605AC5A40D</object-id></tp:taxon-name><tp:taxon-status xmlns:xlink="http://www.w3.org/1999/xlink" xlink:type="simple">gen. n.</tp:taxon-status></tp:nomenclature><tp:treatment-sec sec-type="Type species"><title>Type species.</title><p><italic><tp:taxon-name><tp:taxon-name-part taxon-name-part-type="genus">Flexicoelotes</tp:taxon-name-part> <tp:taxon-name-part taxon-name-part-type="species">jiaohanyanensis</tp:taxon-name-part></tp:taxon-name></italic> sp. n.</p></tp:treatment-sec><tp:treatment-sec sec-type="Etymology"><title>Etymology.</title><p>The generic name is derived from the species’ similarity to <italic><tp:taxon-name><tp:taxon-name-part taxon-name-part-type="genus">Coelotes</tp:taxon-name-part></tp:taxon-name></italic> and the Latin adjective “flexus”, meaning “bent, curved”, referring to the shape of the conductor. The gender is masculine.</p></tp:treatment-sec><tp:treatment-sec sec-type="Diagnosis"><title>Diagnosis.</title><p>Males can be easily distinguished from other coelotines, except <italic><tp:taxon-name><tp:taxon-name-part taxon-name-part-type="genus">Tonsilla</tp:taxon-name-part></tp:taxon-name></italic> Wang &amp; Yin, 1992 and <italic><tp:taxon-name><tp:taxon-name-part taxon-name-part-type="genus">Lineacoelotes</tp:taxon-name-part></tp:taxon-name></italic> Xu, Li &amp; Wang, 2008, by the broad conductor, the spoon-like median apophysis, and the elongate cymbial furrow. They can be distinguished from <italic><tp:taxon-name><tp:taxon-name-part taxon-name-part-type="genus">Tonsilla</tp:taxon-name-part></tp:taxon-name></italic> by the bent conductor apex, rather than a lobed conductor, the presence of an anterior apophysis, and the broad cymbial furrow (Fig. <xref ref-type="fig" rid="F2">2A–C</xref>; <xref ref-type="bibr" rid="B9">Wang and Yin 1992</xref>: figs 3–5). They can be distinguished from <italic><tp:taxon-name><tp:taxon-name-part taxon-name-part-type="genus">Lineacoelotes</tp:taxon-name-part></tp:taxon-name></italic> by the broad, bent and less modified conductor, the presence of an anterior apophysis, and the thin, simple patellar apophysis (Fig. <xref ref-type="fig" rid="F2">2A–C</xref>; <xref ref-type="bibr" rid="B12">Xu et al. 2008</xref>: figs 13–15). Females can be easily distinguished from other coelotines, except <italic><tp:taxon-name><tp:taxon-name-part taxon-name-part-type="genus">Tonsilla</tp:taxon-name-part></tp:taxon-name></italic> and <italic><tp:taxon-name><tp:taxon-name-part taxon-name-part-type="genus">Lineacoelotes</tp:taxon-name-part></tp:taxon-name></italic>, by the long epigynal teeth and the absence of epigynal hoods. They can be distinguished from <italic><tp:taxon-name><tp:taxon-name-part taxon-name-part-type="genus">Tonsilla</tp:taxon-name-part></tp:taxon-name></italic> by the large and simple atrium, rather than a posteriorly extended anterior atrial margin, an atrium with the anterior part wider than the posterior part, epigynal teeth that are separated rather than near one another, the short and posteriorly located <!--PageBreak-->spermathecae, and the broad, long copulatory ducts (Fig. <xref ref-type="fig" rid="F3">3A–B</xref>; <xref ref-type="bibr" rid="B9">Wang and Yin 1992</xref>: figs 8–10). They can be distinguished from <italic><tp:taxon-name><tp:taxon-name-part taxon-name-part-type="genus">Lineacoelotes</tp:taxon-name-part></tp:taxon-name></italic> by the large atrium, the short, simple spermathecae, and the absence of a long, coiled spermathecal head (Fig. <xref ref-type="fig" rid="F3">3A–B</xref>; <xref ref-type="bibr" rid="B12">Xu et al. 2008</xref>: figs 11–12).</p></tp:treatment-sec><tp:treatment-sec sec-type="Description"><title>Description.</title><p><italic><tp:taxon-name><tp:taxon-name-part taxon-name-part-type="genus">Flexicoelotes</tp:taxon-name-part></tp:taxon-name></italic> are small to medium-sized, with a total length of 4–9 mm; chelicerae with three promarginal and two retromarginal teeth; male palp with one patellar apophysis; <abbrev xmlns:xlink="http://www.w3.org/1999/xlink" xlink:title="retrolateral tibial apophysis" xlink:type="simple">RTA</abbrev> with pointed tip, extending beyond the distal margin of the tibia; <abbrev xmlns:xlink="http://www.w3.org/1999/xlink" xlink:title="dorso-retrolateral tibial apophysis" xlink:type="simple">LTA</abbrev> short; conductor broad and wider than tibia; median apophysis spoon-like; anterior apophysis present; epigynal teeth very long; atrium large; spermathecae simple, located posteriorly; copulatory ducts broad, located dorsal to the spermathecae.</p></tp:treatment-sec><tp:treatment-sec sec-type="Distribution"><title>Distribution.</title><p>China (Yunnan, Guangxi) (Fig. <xref ref-type="fig" rid="F9">9</xref>).</p></tp:treatment-sec><tp:treatment-sec><!--Section generated to contain objects referenced in tp:taxon-treatment.--><fig id="F2" position="float" orientation="portrait"><label>Figure 2.</label><caption><p><italic><tp:taxon-name><tp:taxon-name-part taxon-name-part-type="genus">Flexicoelotes</tp:taxon-name-part> <tp:taxon-name-part taxon-name-part-type="species">jiaohanyanensis</tp:taxon-name-part></tp:taxon-name></italic> sp. n., holotype male. <bold>A</bold> Left palp, prolateral view <bold>B</bold> Left palp, ventral view <bold>C</bold> Left palp, retrolateral view. Scale bar: equal for <bold>A, B, C</bold>.</p></caption><graphic xmlns:xlink="http://www.w3.org/1999/xlink" xlink:href="zookeys-541-041-g002.jpg" position="float" orientation="portrait" xlink:type="simple" id="oo_67076.jpg"/></fig><fig id="F3" position="float" orientation="portrait"><label>Figure 3.</label><caption><p><italic><tp:taxon-name><tp:taxon-name-part taxon-name-part-type="genus">Flexicoelotes</tp:taxon-name-part> <tp:taxon-name-part taxon-name-part-type="species">jiaohanyanensis</tp:taxon-name-part></tp:taxon-name></italic> sp. n., one of paratype females. <bold>A</bold> Epigyne, ventral view <bold>B</bold> Vulva, dorsal view <bold>C</bold> Male habitus, dorsal view <bold>D</bold> Female habitus, dorsal view <bold>E</bold> Female habitus, ventral view. Scale bars: equal for <bold>A, B</bold>; equal for <bold>D, E</bold>.</p></caption><graphic xmlns:xlink="http://www.w3.org/1999/xlink" xlink:href="zookeys-541-041-g003.jpg" position="float" orientation="portrait" xlink:type="simple" id="oo_67077.jpg"/></fig><fig id="F9" position="float" orientation="portrait"><label>Figure 9.</label><caption><p>Localities of new <italic><tp:taxon-name><tp:taxon-name-part taxon-name-part-type="genus">Flexicoelotes</tp:taxon-name-part></tp:taxon-name></italic> species from China. <bold>1</bold> <italic><tp:taxon-name><tp:taxon-name-part taxon-name-part-type="genus">Flexicoelotes</tp:taxon-name-part> <tp:taxon-name-part taxon-name-part-type="species">huyunensis</tp:taxon-name-part></tp:taxon-name></italic> sp. n. <bold>2</bold> <italic><tp:taxon-name><tp:taxon-name-part taxon-name-part-type="genus">Flexicoelotes</tp:taxon-name-part> <tp:taxon-name-part taxon-name-part-type="species">jiaohanyanensis</tp:taxon-name-part></tp:taxon-name></italic> sp. n. <bold>3</bold> <italic><tp:taxon-name><tp:taxon-name-part taxon-name-part-type="genus">Flexicoelotes</tp:taxon-name-part> <tp:taxon-name-part taxon-name-part-type="species">jinlongyanensis</tp:taxon-name-part></tp:taxon-name></italic> sp. n. <bold>4</bold> <italic><tp:taxon-name><tp:taxon-name-part taxon-name-part-type="genus">Flexicoelotes</tp:taxon-name-part> <tp:taxon-name-part taxon-name-part-type="species">pingzhaiensis</tp:taxon-name-part></tp:taxon-name></italic> sp. n. <bold>5</bold> <italic><tp:taxon-name><tp:taxon-name-part taxon-name-part-type="genus">Flexicoelotes</tp:taxon-name-part> <tp:taxon-name-part taxon-name-part-type="species">xingwangensis</tp:taxon-name-part></tp:taxon-name></italic> sp. n.</p></caption><graphic xmlns:xlink="http://www.w3.org/1999/xlink" xlink:href="zookeys-541-041-g009.jpg" position="float" orientation="portrait" xlink:type="simple" id="oo_67083.jpg"/></fig></tp:treatment-sec><ref-list><ref id="B9"><mixed-citation xmlns:xlink="http://www.w3.org/1999/xlink" xlink:type="simple"><person-group><name name-style="western"><surname>Wang</surname><given-names>XP</given-names></name><name name-style="western"><surname>Yin</surname><given-names>CM</given-names></name></person-group> (<year>1992</year>) <article-title>A new genus and three new species of funnel-web spiders from south China (<tp:taxon-name><tp:taxon-name-part taxon-name-part-type="order">Araneae</tp:taxon-name-part></tp:taxon-name>: <tp:taxon-name><tp:taxon-name-part taxon-name-part-type="family">Agelenidae</tp:taxon-name-part></tp:taxon-name>).</article-title> <source>Journal of Natural Science of Hunan Normal University</source> <volume>15</volume>: <fpage>263</fpage>–<lpage>272</lpage>. </mixed-citation></ref><ref id="B12"><mixed-citation xmlns:xlink="http://www.w3.org/1999/xlink" xlink:type="simple"><person-group><name name-style="western"><surname>Xu</surname><given-names>X</given-names></name><name name-style="western"><surname>Li</surname><given-names>S</given-names></name><name name-style="western"><surname>Wang</surname><given-names>XP</given-names></name></person-group> (<year>2008</year>) <article-title><italic><tp:taxon-name><tp:taxon-name-part taxon-name-part-type="genus">Lineacoelotes</tp:taxon-name-part></tp:taxon-name></italic>, a new genus of <tp:taxon-name><tp:taxon-name-part taxon-name-part-type="subfamily">Coelotinae</tp:taxon-name-part></tp:taxon-name> from China (<tp:taxon-name><tp:taxon-name-part taxon-name-part-type="order">Araneae</tp:taxon-name-part></tp:taxon-name>: <tp:taxon-name><tp:taxon-name-part taxon-name-part-type="family">Amaurobiidae</tp:taxon-name-part></tp:taxon-name>).</article-title> <source>Zootaxa</source> <volume>1700</volume>: <fpage>1</fpage>–<lpage>20</lpage>. </mixed-citation></ref></ref-list></tp:taxon-treatment>
