# Supplementary material for: A new genus of Coelotinae (Araneae, Agelenidae) from southern China
Source: Zookeys. 2015 Dec 1;(541):41–56. doi: 10.3897/zookeys.541.6678 (PMC4714376; doi:10.3897/zookeys.541.6678)
Supplement: XML Treatment for Flexicoelotes huyunensis [file zookeys.541.6678-treatment2.xml]

<!DOCTYPE tp:taxon-treatment
  PUBLIC "-//TaxonX//DTD Taxonomic Treatment Publishing DTD v0 20100105//EN" "tax-treatment-NSO.dtd">
<tp:taxon-treatment xmlns:tp="http://www.plazi.org/taxpub"><tp:treatment-meta><kwd-group><label>Taxon classification</label><kwd><named-content content-type="kingdom">Animalia</named-content></kwd><kwd><named-content content-type="order">Araneae</named-content></kwd><kwd><named-content content-type="family">Agelenidae</named-content></kwd></kwd-group><mixed-citation publication-type="journal"><person-group><name><surname>Chen</surname><given-names>Lu</given-names></name><name><surname>Li</surname><given-names>Shuqiang</given-names></name><name><surname>Zhao</surname><given-names>Zhe</given-names></name></person-group><article-title>A new genus of <tp:taxon-name><tp:taxon-name-part taxon-name-part-type="subfamily">Coelotinae</tp:taxon-name-part></tp:taxon-name> (<tp:taxon-name><tp:taxon-name-part taxon-name-part-type="order">Araneae</tp:taxon-name-part></tp:taxon-name>, <tp:taxon-name><tp:taxon-name-part taxon-name-part-type="family">Agelenidae</tp:taxon-name-part></tp:taxon-name>) from southern China</article-title><source>Zookeys</source><day>1</day><month>12</month><year>2015</year><volume>2015</volume><issue>541</issue><fpage>41</fpage><lpage>56</lpage><pub-id pub-id-type="doi">10.3897/zookeys.541.6678</pub-id></mixed-citation></tp:treatment-meta><tp:nomenclature><tp:taxon-name>
                            <tp:taxon-name-part taxon-name-part-type="genus">Flexicoelotes</tp:taxon-name-part>
                            <tp:taxon-name-part taxon-name-part-type="species">huyunensis</tp:taxon-name-part>
                        <object-id xmlns:xlink="http://www.w3.org/1999/xlink" content-type="zoobank" xlink:type="simple">http://zoobank.org/56FD85EE-4EA5-4740-B0ED-5BD6F4E92C26</object-id></tp:taxon-name><tp:taxon-authority>Chen &amp; Li</tp:taxon-authority><tp:taxon-status xmlns:xlink="http://www.w3.org/1999/xlink" xlink:type="simple">sp. n.</tp:taxon-status><xref ref-type="fig" rid="F1">Figs 1</xref><xref ref-type="fig" rid="F9">, 9</xref></tp:nomenclature><tp:treatment-sec sec-type="type material"><title>Type material.</title><p><bold>Holotype</bold> ♀: China: Yunnan Province: Wenshan Prefecture: Malipo County, Tanjiawan Village, Huyun Cave, <named-content xmlns:xlink="http://www.w3.org/1999/xlink" content-type="dwc:verbatimCoordinates" xlink:type="simple">N23°21'36", E105°02'03"</named-content>, elevation: 1464 m, 8.VIII.2010, Z.Y. Yao, X.X. Wang and C.X. Wu leg.</p></tp:treatment-sec><tp:treatment-sec sec-type="Etymology"><title>Etymology.</title><p>The specific name refers to the type locality; adjective.</p></tp:treatment-sec><tp:treatment-sec sec-type="Diagnosis"><title>Diagnosis.</title><p>The female can be distinguished from <italic><tp:taxon-name><tp:taxon-name-part taxon-name-part-type="genus">Flexicoelotes</tp:taxon-name-part> <tp:taxon-name-part taxon-name-part-type="species">jiaohanyanensis</tp:taxon-name-part></tp:taxon-name></italic> sp. n. by the short epigynal teeth (1/2 of atrial height, whereas they are almost subequal to atrial height in related species) and the broad, short and opaque copulatory ducts (Fig. <xref ref-type="fig" rid="F1">1A–B</xref>).</p><fig id="F1" position="float" orientation="portrait"><label>Figure 1.</label><caption><p><italic><tp:taxon-name><tp:taxon-name-part taxon-name-part-type="genus">Flexicoelotes</tp:taxon-name-part> <tp:taxon-name-part taxon-name-part-type="species">huyunensis</tp:taxon-name-part></tp:taxon-name></italic> sp. n., holotype female. <bold>A</bold> Epigyne, ventral view <bold>B</bold> Vulva, dorsal view <bold>C</bold> Female habitus, dorsal view <bold>D</bold> Female habitus, ventral view <bold>E</bold> Female habitus, lateral view. Scale bars: equal for <bold>A</bold>, <bold>B</bold>; equal for <bold>C, D, E</bold>.</p></caption><graphic xmlns:xlink="http://www.w3.org/1999/xlink" xlink:href="zookeys-541-041-g001.jpg" position="float" orientation="portrait" xlink:type="simple" id="oo_67075.jpg"/></fig></tp:treatment-sec><tp:treatment-sec sec-type="Description"><title>Description.</title><p><bold>Female (holotype)</bold>: Total length 6.01. Carapace 3.20 long, 2.17 wide. Abdomen 2.81 long, 1.80 wide. Eye sizes and interdistances: <abbrev xmlns:xlink="http://www.w3.org/1999/xlink" xlink:title="anterior median eye" xlink:type="simple">AME</abbrev> 0.09, <abbrev xmlns:xlink="http://www.w3.org/1999/xlink" xlink:title="anterior lateral eye" xlink:type="simple">ALE</abbrev> 0.17, <abbrev xmlns:xlink="http://www.w3.org/1999/xlink" xlink:title="posterior median eye" xlink:type="simple">PME</abbrev> 0.11, <abbrev xmlns:xlink="http://www.w3.org/1999/xlink" xlink:title="posterior lateral eye" xlink:type="simple">PLE</abbrev> 0.15; <abbrev xmlns:xlink="http://www.w3.org/1999/xlink" xlink:title="anterior median eye" xlink:type="simple">AME</abbrev>-<abbrev xmlns:xlink="http://www.w3.org/1999/xlink" xlink:title="anterior median eye" xlink:type="simple">AME</abbrev> 0.05, <abbrev xmlns:xlink="http://www.w3.org/1999/xlink" xlink:title="anterior median eye" xlink:type="simple">AME</abbrev>-<abbrev xmlns:xlink="http://www.w3.org/1999/xlink" xlink:title="anterior lateral eye" xlink:type="simple">ALE</abbrev> 0.03, <abbrev xmlns:xlink="http://www.w3.org/1999/xlink" xlink:title="posterior median eye" xlink:type="simple">PME</abbrev>-<abbrev xmlns:xlink="http://www.w3.org/1999/xlink" xlink:title="posterior median eye" xlink:type="simple">PME</abbrev> 0.08, <abbrev xmlns:xlink="http://www.w3.org/1999/xlink" xlink:title="posterior median eye" xlink:type="simple">PME</abbrev>-<abbrev xmlns:xlink="http://www.w3.org/1999/xlink" xlink:title="posterior lateral eye" xlink:type="simple">PLE</abbrev> 0.08. Leg measurements: I: 11.73 (3.09, 4.00, 2.80 1.84); II: 10.89 (2.94, 3.60, 2.66, 1.69); III: 10.04 (2.72, 3.20, 2.64, 1.48); IV: 12.90 (3.40, 4.05, 3.65, 1.80). Epigyne: atrium large, occupying 2/3 of epigynal plate; teeth long, located in atrial anterior margin, about 1/2 of atrial height and separated by their length; hoods absent; spermathecae simple, located in posterior part of epigyne; copulatory ducts broad, occupying 3/4 of epigynal plate, covering most of the spermathecae (Fig. <xref ref-type="fig" rid="F1">1A–B</xref>).</p></tp:treatment-sec><tp:treatment-sec sec-type="Distribution"><title>Distribution.</title><p>Known only from the type locality (Fig. <xref ref-type="fig" rid="F9">9</xref>).</p></tp:treatment-sec><tp:treatment-sec><!--Section generated to contain objects referenced in tp:taxon-treatment.--><fig id="F9" position="float" orientation="portrait"><label>Figure 9.</label><caption><p>Localities of new <italic><tp:taxon-name><tp:taxon-name-part taxon-name-part-type="genus">Flexicoelotes</tp:taxon-name-part></tp:taxon-name></italic> species from China. <bold>1</bold> <italic><tp:taxon-name><tp:taxon-name-part taxon-name-part-type="genus">Flexicoelotes</tp:taxon-name-part> <tp:taxon-name-part taxon-name-part-type="species">huyunensis</tp:taxon-name-part></tp:taxon-name></italic> sp. n. <bold>2</bold> <italic><tp:taxon-name><tp:taxon-name-part taxon-name-part-type="genus">Flexicoelotes</tp:taxon-name-part> <tp:taxon-name-part taxon-name-part-type="species">jiaohanyanensis</tp:taxon-name-part></tp:taxon-name></italic> sp. n. <bold>3</bold> <italic><tp:taxon-name><tp:taxon-name-part taxon-name-part-type="genus">Flexicoelotes</tp:taxon-name-part> <tp:taxon-name-part taxon-name-part-type="species">jinlongyanensis</tp:taxon-name-part></tp:taxon-name></italic> sp. n. <bold>4</bold> <italic><tp:taxon-name><tp:taxon-name-part taxon-name-part-type="genus">Flexicoelotes</tp:taxon-name-part> <tp:taxon-name-part taxon-name-part-type="species">pingzhaiensis</tp:taxon-name-part></tp:taxon-name></italic> sp. n. <bold>5</bold> <italic><tp:taxon-name><tp:taxon-name-part taxon-name-part-type="genus">Flexicoelotes</tp:taxon-name-part> <tp:taxon-name-part taxon-name-part-type="species">xingwangensis</tp:taxon-name-part></tp:taxon-name></italic> sp. n.</p></caption><graphic xmlns:xlink="http://www.w3.org/1999/xlink" xlink:href="zookeys-541-041-g009.jpg" position="float" orientation="portrait" xlink:type="simple" id="oo_67083.jpg"/></fig></tp:treatment-sec></tp:taxon-treatment>
