# Supplementary material for: A new genus of Coelotinae (Araneae, Agelenidae) from southern China
Source: Zookeys. 2015 Dec 1;(541):41–56. doi: 10.3897/zookeys.541.6678 (PMC4714376; doi:10.3897/zookeys.541.6678)
Supplement: XML Treatment for Flexicoelotes jiaohanyanensis [file zookeys.541.6678-treatment3.xml]

<!DOCTYPE tp:taxon-treatment
  PUBLIC "-//TaxonX//DTD Taxonomic Treatment Publishing DTD v0 20100105//EN" "tax-treatment-NSO.dtd">
<tp:taxon-treatment xmlns:tp="http://www.plazi.org/taxpub"><tp:treatment-meta><kwd-group><label>Taxon classification</label><kwd><named-content content-type="kingdom">Animalia</named-content></kwd><kwd><named-content content-type="order">Araneae</named-content></kwd><kwd><named-content content-type="family">Agelenidae</named-content></kwd></kwd-group><mixed-citation publication-type="journal"><person-group><name><surname>Chen</surname><given-names>Lu</given-names></name><name><surname>Li</surname><given-names>Shuqiang</given-names></name><name><surname>Zhao</surname><given-names>Zhe</given-names></name></person-group><article-title>A new genus of <tp:taxon-name><tp:taxon-name-part taxon-name-part-type="subfamily">Coelotinae</tp:taxon-name-part></tp:taxon-name> (<tp:taxon-name><tp:taxon-name-part taxon-name-part-type="order">Araneae</tp:taxon-name-part></tp:taxon-name>, <tp:taxon-name><tp:taxon-name-part taxon-name-part-type="family">Agelenidae</tp:taxon-name-part></tp:taxon-name>) from southern China</article-title><source>Zookeys</source><day>1</day><month>12</month><year>2015</year><volume>2015</volume><issue>541</issue><fpage>41</fpage><lpage>56</lpage><pub-id pub-id-type="doi">10.3897/zookeys.541.6678</pub-id></mixed-citation></tp:treatment-meta><tp:nomenclature><tp:taxon-name>
                            <tp:taxon-name-part taxon-name-part-type="genus">Flexicoelotes</tp:taxon-name-part>
                            <tp:taxon-name-part taxon-name-part-type="species">jiaohanyanensis</tp:taxon-name-part>
                        <object-id xmlns:xlink="http://www.w3.org/1999/xlink" content-type="zoobank" xlink:type="simple">http://zoobank.org/707B61A7-12F8-4008-AC62-7DF270525FDF</object-id></tp:taxon-name><tp:taxon-authority>Chen &amp; Li</tp:taxon-authority><tp:taxon-status xmlns:xlink="http://www.w3.org/1999/xlink" xlink:type="simple">sp. n.</tp:taxon-status><xref ref-type="fig" rid="F2">Figs 2</xref><xref ref-type="fig" rid="F3">, 3</xref><xref ref-type="fig" rid="F9">, 9</xref></tp:nomenclature><tp:treatment-sec sec-type="type material"><title>Type material.</title><p><bold>Holotype</bold> ♂: China: Guangxi Zhuang Autonomous Region: Baise City: Jingxi County, Equan Village, Jiaohanyan Cave, <named-content xmlns:xlink="http://www.w3.org/1999/xlink" content-type="dwc:verbatimCoordinates" xlink:type="simple">N23°06'22", E106°24'02"</named-content>, elevation: 697 m, 23.XII.2012, Z.G. Chen and Z. Zhao leg. <bold>Paratypes</bold>: 3♀3♂, same data as holotype.</p></tp:treatment-sec><tp:treatment-sec sec-type="Etymology"><title>Etymology.</title><p>The specific name is derived from the type locality; adjective.</p></tp:treatment-sec><tp:treatment-sec sec-type="Diagnosis"><title>Diagnosis.</title><p>The male can be easily distinguished from other coelotines by the broad, dark conductor and the broad anterior apophysis (Fig. <xref ref-type="fig" rid="F2">2A–C</xref>). The female can be easily distinguished from other coelotines by the large atrium, occupying more than 1/2 of the epigynal plate, the very long epigynal teeth that are subequal to the height of the atrium, and the translucent copulatory ducts (Fig. <xref ref-type="fig" rid="F3">3A–B</xref>).</p><fig id="F2" position="float" orientation="portrait"><label>Figure 2.</label><caption><p><italic><tp:taxon-name><tp:taxon-name-part taxon-name-part-type="genus">Flexicoelotes</tp:taxon-name-part> <tp:taxon-name-part taxon-name-part-type="species">jiaohanyanensis</tp:taxon-name-part></tp:taxon-name></italic> sp. n., holotype male. <bold>A</bold> Left palp, prolateral view <bold>B</bold> Left palp, ventral view <bold>C</bold> Left palp, retrolateral view. Scale bar: equal for <bold>A, B, C</bold>.</p></caption><graphic xmlns:xlink="http://www.w3.org/1999/xlink" xlink:href="zookeys-541-041-g002.jpg" position="float" orientation="portrait" xlink:type="simple" id="oo_67076.jpg"/></fig><fig id="F3" position="float" orientation="portrait"><label>Figure 3.</label><caption><p><italic><tp:taxon-name><tp:taxon-name-part taxon-name-part-type="genus">Flexicoelotes</tp:taxon-name-part> <tp:taxon-name-part taxon-name-part-type="species">jiaohanyanensis</tp:taxon-name-part></tp:taxon-name></italic> sp. n., one of paratype females. <bold>A</bold> Epigyne, ventral view <bold>B</bold> Vulva, dorsal view <bold>C</bold> Male habitus, dorsal view <bold>D</bold> Female habitus, dorsal view <bold>E</bold> Female habitus, ventral view. Scale bars: equal for <bold>A, B</bold>; equal for <bold>D, E</bold>.</p></caption><graphic xmlns:xlink="http://www.w3.org/1999/xlink" xlink:href="zookeys-541-041-g003.jpg" position="float" orientation="portrait" xlink:type="simple" id="oo_67077.jpg"/></fig></tp:treatment-sec><tp:treatment-sec sec-type="Description"><title>Description.</title><p><bold>Male (holotype)</bold>: Total length 6.58. Carapace 3.88 long, 2.70 wide. Abdomen 3.24 long, 2.15 wide. Eye sizes and interdistances: <abbrev xmlns:xlink="http://www.w3.org/1999/xlink" xlink:title="anterior median eye" xlink:type="simple">AME</abbrev> 0.13, <abbrev xmlns:xlink="http://www.w3.org/1999/xlink" xlink:title="anterior lateral eye" xlink:type="simple">ALE</abbrev> 0.18, <abbrev xmlns:xlink="http://www.w3.org/1999/xlink" xlink:title="posterior median eye" xlink:type="simple">PME</abbrev> 0.17, P LE 0.18; <abbrev xmlns:xlink="http://www.w3.org/1999/xlink" xlink:title="anterior median eye" xlink:type="simple">AME</abbrev>-<abbrev xmlns:xlink="http://www.w3.org/1999/xlink" xlink:title="anterior median eye" xlink:type="simple">AME</abbrev> 0.04, <abbrev xmlns:xlink="http://www.w3.org/1999/xlink" xlink:title="anterior median eye" xlink:type="simple">AME</abbrev>-<abbrev xmlns:xlink="http://www.w3.org/1999/xlink" xlink:title="anterior lateral eye" xlink:type="simple">ALE</abbrev> 0.03, <abbrev xmlns:xlink="http://www.w3.org/1999/xlink" xlink:title="posterior median eye" xlink:type="simple">PME</abbrev>-<abbrev xmlns:xlink="http://www.w3.org/1999/xlink" xlink:title="posterior median eye" xlink:type="simple">PME</abbrev> 0.08, <abbrev xmlns:xlink="http://www.w3.org/1999/xlink" xlink:title="posterior median eye" xlink:type="simple">PME</abbrev>-<abbrev xmlns:xlink="http://www.w3.org/1999/xlink" xlink:title="posterior lateral eye" xlink:type="simple">PLE</abbrev> 0.07. Leg measurements: I: 15.16 (3.85, 5.10, 3.91, 2.30); II: 14.07 (3.72, 4.35, 3.76, 2.24); III: 13.13 (3.64, 3.95, 3.63, 1.91); IV: 17.05 (4.00, 5.26, 5.45, 2.34). Palp: patellar apophysis long, subequal to half of patellar width; <abbrev xmlns:xlink="http://www.w3.org/1999/xlink" xlink:title="retrolateral tibial apophysis" xlink:type="simple">RTA</abbrev> with pointed tip, extending beyond distal margin of tibia; <abbrev xmlns:xlink="http://www.w3.org/1999/xlink" xlink:title="dorso-retrolateral tibial apophysis" xlink:type="simple">LTA</abbrev> short, approximately less than 1/5 length of <abbrev xmlns:xlink="http://www.w3.org/1999/xlink" xlink:title="retrolateral tibial apophysis" xlink:type="simple">RTA</abbrev>; cymbial furrow short, about 1/4 length of cymbium; conductor broad, apex bent, with blunt tip; dorsal conductor apophysis small; median apophysis small, spoon-like; anterior apophysis broad, with blunt tip; embolus filiform, beginning at 6:30 to 7 o’clock position (Fig. <xref ref-type="fig" rid="F2">2A–C</xref>).</p><p><bold>Female (one of paratypes)</bold>: Total length 4.76. Carapace 2.84 long, 1.92 wide. Abdomen 3.56 long, 2.16 wide. Eye sizes and interdistances: <abbrev xmlns:xlink="http://www.w3.org/1999/xlink" xlink:title="anterior median eye" xlink:type="simple">AME</abbrev> 0.11, <abbrev xmlns:xlink="http://www.w3.org/1999/xlink" xlink:title="anterior lateral eye" xlink:type="simple">ALE</abbrev> 0.18, <abbrev xmlns:xlink="http://www.w3.org/1999/xlink" xlink:title="posterior median eye" xlink:type="simple">PME</abbrev> 0.13, <abbrev xmlns:xlink="http://www.w3.org/1999/xlink" xlink:title="posterior lateral eye" xlink:type="simple">PLE</abbrev> 0.17; <abbrev xmlns:xlink="http://www.w3.org/1999/xlink" xlink:title="anterior median eye" xlink:type="simple">AME</abbrev>-<abbrev xmlns:xlink="http://www.w3.org/1999/xlink" xlink:title="anterior median eye" xlink:type="simple">AME</abbrev> 0.02, <abbrev xmlns:xlink="http://www.w3.org/1999/xlink" xlink:title="anterior median eye" xlink:type="simple">AME</abbrev>-<abbrev xmlns:xlink="http://www.w3.org/1999/xlink" xlink:title="anterior lateral eye" xlink:type="simple">ALE</abbrev> 0.03, <abbrev xmlns:xlink="http://www.w3.org/1999/xlink" xlink:title="posterior median eye" xlink:type="simple">PME</abbrev>-<abbrev xmlns:xlink="http://www.w3.org/1999/xlink" xlink:title="posterior median eye" xlink:type="simple">PME</abbrev> 0.07, <abbrev xmlns:xlink="http://www.w3.org/1999/xlink" xlink:title="posterior median eye" xlink:type="simple">PME</abbrev>-<abbrev xmlns:xlink="http://www.w3.org/1999/xlink" xlink:title="posterior lateral eye" xlink:type="simple">PLE</abbrev> 0.06. Leg measurements: I: 10.54 (2.88, 3.60, 2.48, 1.58); II: 9.35 (2.60, 3.12, 2.31, 1.32); III: 8.84 (2.44, 2.75, 2.43, 1.22); IV: 11.50 (3.00, 3.60, 3.36, 1.54). Epigyne: atrium large, occupying 2/3 of epigynal plate; teeth located in anterior atrial margin, separated from each other, very long, and subequal to the height of the atrium; hoods absent; spermathecae simple, located in posterior part of epigyne, covered mostly by the copulatory ducts in dorsal view; copulatory ducts broad, occupying 2/3 of epigynal plate (Fig. <xref ref-type="fig" rid="F3">3A–B</xref>).</p></tp:treatment-sec><tp:treatment-sec sec-type="Distribution"><title>Distribution.</title><p>Known only from the type locality (Fig. <xref ref-type="fig" rid="F9">9</xref>).</p></tp:treatment-sec><tp:treatment-sec><!--Section generated to contain objects referenced in tp:taxon-treatment.--><fig id="F9" position="float" orientation="portrait"><label>Figure 9.</label><caption><p>Localities of new <italic><tp:taxon-name><tp:taxon-name-part taxon-name-part-type="genus">Flexicoelotes</tp:taxon-name-part></tp:taxon-name></italic> species from China. <bold>1</bold> <italic><tp:taxon-name><tp:taxon-name-part taxon-name-part-type="genus">Flexicoelotes</tp:taxon-name-part> <tp:taxon-name-part taxon-name-part-type="species">huyunensis</tp:taxon-name-part></tp:taxon-name></italic> sp. n. <bold>2</bold> <italic><tp:taxon-name><tp:taxon-name-part taxon-name-part-type="genus">Flexicoelotes</tp:taxon-name-part> <tp:taxon-name-part taxon-name-part-type="species">jiaohanyanensis</tp:taxon-name-part></tp:taxon-name></italic> sp. n. <bold>3</bold> <italic><tp:taxon-name><tp:taxon-name-part taxon-name-part-type="genus">Flexicoelotes</tp:taxon-name-part> <tp:taxon-name-part taxon-name-part-type="species">jinlongyanensis</tp:taxon-name-part></tp:taxon-name></italic> sp. n. <bold>4</bold> <italic><tp:taxon-name><tp:taxon-name-part taxon-name-part-type="genus">Flexicoelotes</tp:taxon-name-part> <tp:taxon-name-part taxon-name-part-type="species">pingzhaiensis</tp:taxon-name-part></tp:taxon-name></italic> sp. n. <bold>5</bold> <italic><tp:taxon-name><tp:taxon-name-part taxon-name-part-type="genus">Flexicoelotes</tp:taxon-name-part> <tp:taxon-name-part taxon-name-part-type="species">xingwangensis</tp:taxon-name-part></tp:taxon-name></italic> sp. n.</p></caption><graphic xmlns:xlink="http://www.w3.org/1999/xlink" xlink:href="zookeys-541-041-g009.jpg" position="float" orientation="portrait" xlink:type="simple" id="oo_67083.jpg"/></fig></tp:treatment-sec></tp:taxon-treatment>
