# Supplementary material for: A new genus of Coelotinae (Araneae, Agelenidae) from southern China
Source: Zookeys. 2015 Dec 1;(541):41–56. doi: 10.3897/zookeys.541.6678 (PMC4714376; doi:10.3897/zookeys.541.6678)
Supplement: XML Treatment for Flexicoelotes xingwangensis [file zookeys.541.6678-treatment6.xml]

<!DOCTYPE tp:taxon-treatment
  PUBLIC "-//TaxonX//DTD Taxonomic Treatment Publishing DTD v0 20100105//EN" "tax-treatment-NSO.dtd">
<tp:taxon-treatment xmlns:tp="http://www.plazi.org/taxpub"><tp:treatment-meta><kwd-group><label>Taxon classification</label><kwd><named-content content-type="kingdom">Animalia</named-content></kwd><kwd><named-content content-type="order">Araneae</named-content></kwd><kwd><named-content content-type="family">Agelenidae</named-content></kwd></kwd-group><mixed-citation publication-type="journal"><person-group><name><surname>Chen</surname><given-names>Lu</given-names></name><name><surname>Li</surname><given-names>Shuqiang</given-names></name><name><surname>Zhao</surname><given-names>Zhe</given-names></name></person-group><article-title>A new genus of <tp:taxon-name><tp:taxon-name-part taxon-name-part-type="subfamily">Coelotinae</tp:taxon-name-part></tp:taxon-name> (<tp:taxon-name><tp:taxon-name-part taxon-name-part-type="order">Araneae</tp:taxon-name-part></tp:taxon-name>, <tp:taxon-name><tp:taxon-name-part taxon-name-part-type="family">Agelenidae</tp:taxon-name-part></tp:taxon-name>) from southern China</article-title><source>Zookeys</source><day>1</day><month>12</month><year>2015</year><volume>2015</volume><issue>541</issue><fpage>41</fpage><lpage>56</lpage><pub-id pub-id-type="doi">10.3897/zookeys.541.6678</pub-id></mixed-citation></tp:treatment-meta><tp:nomenclature><tp:taxon-name>
                            <tp:taxon-name-part taxon-name-part-type="genus">Flexicoelotes</tp:taxon-name-part>
                            <tp:taxon-name-part taxon-name-part-type="species">xingwangensis</tp:taxon-name-part>
                        <object-id xmlns:xlink="http://www.w3.org/1999/xlink" content-type="zoobank" xlink:type="simple">http://zoobank.org/B2D49C18-8651-4491-85C9-94AEB55D879B</object-id></tp:taxon-name><tp:taxon-authority>Chen &amp; Li</tp:taxon-authority><tp:taxon-status xmlns:xlink="http://www.w3.org/1999/xlink" xlink:type="simple">sp. n.</tp:taxon-status><xref ref-type="fig" rid="F7">Figs 7</xref><xref ref-type="fig" rid="F8">, 8</xref><xref ref-type="fig" rid="F9">, 9</xref><!--PageBreak--><!--PageBreak--><!--PageBreak--><!--PageBreak--><!--PageBreak--></tp:nomenclature><tp:treatment-sec sec-type="type material"><title>Type material.</title><p><bold>Holotype</bold> ♂: China: Guangxi Zhuang Autonomous Region: Baise City: Debao County, Xingwang Village, Wuming Cave, <named-content xmlns:xlink="http://www.w3.org/1999/xlink" content-type="dwc:verbatimCoordinates" xlink:type="simple">N23°14'16", E106°38'35"</named-content>, elevation: 632 m, 19.XII.2012, Z.G. Chen and Z. Zhao. leg. <bold>Paratypes</bold>: 3♀2♂, same data as holotype.</p></tp:treatment-sec><tp:treatment-sec sec-type="Etymology"><title>Etymology.</title><p>The specific name refers to the type locality; adjective.</p></tp:treatment-sec><tp:treatment-sec sec-type="Diagnosis"><title>Diagnosis.</title><p>The male can be distinguished from <italic><tp:taxon-name><tp:taxon-name-part taxon-name-part-type="genus">Flexicoelotes</tp:taxon-name-part> <tp:taxon-name-part taxon-name-part-type="species">jiaohanyanensis</tp:taxon-name-part></tp:taxon-name></italic> sp. n. and <italic><tp:taxon-name><tp:taxon-name-part taxon-name-part-type="genus">Flexicoelotes</tp:taxon-name-part> <tp:taxon-name-part taxon-name-part-type="species">jinlongyanensis</tp:taxon-name-part></tp:taxon-name></italic> sp. n. by the longer and more slender patellar apophysis, the thin conductor, the large, oval dorsal conductor apophysis in ventral view, and the short cymbial furrow (Fig. <xref ref-type="fig" rid="F7">7A–C</xref>). The female can be distinguished from <italic><tp:taxon-name><tp:taxon-name-part taxon-name-part-type="genus">Flexicoelotes</tp:taxon-name-part> <tp:taxon-name-part taxon-name-part-type="species">jiaohanyanensis</tp:taxon-name-part></tp:taxon-name></italic> sp. n., <italic><tp:taxon-name><tp:taxon-name-part taxon-name-part-type="genus">Flexicoelotes</tp:taxon-name-part> <tp:taxon-name-part taxon-name-part-type="species">huyunensis</tp:taxon-name-part></tp:taxon-name></italic> sp. n., <italic><tp:taxon-name><tp:taxon-name-part taxon-name-part-type="genus">Flexicoelotes</tp:taxon-name-part> <tp:taxon-name-part taxon-name-part-type="species">jinlongyanensis</tp:taxon-name-part></tp:taxon-name></italic> sp. n., and <italic><tp:taxon-name><tp:taxon-name-part taxon-name-part-type="genus">Flexicoelotes</tp:taxon-name-part> <tp:taxon-name-part taxon-name-part-type="species">pingzhaiensis</tp:taxon-name-part></tp:taxon-name></italic> sp. n. by the small and nearly hexagonal atrium, the short and light-colored epigynal teeth, and the widely separated fertilization ducts (Fig. <xref ref-type="fig" rid="F8">8A–B</xref>).</p><fig id="F7" position="float" orientation="portrait"><label>Figure 7.</label><caption><p><italic><tp:taxon-name><tp:taxon-name-part taxon-name-part-type="genus">Flexicoelotes</tp:taxon-name-part> <tp:taxon-name-part taxon-name-part-type="species">xingwangensis</tp:taxon-name-part></tp:taxon-name></italic> sp. n., holotype male. <bold>A</bold> Left palp, prolateral view <bold>B</bold> Left palp, ventral view <bold>C</bold> Left palp, retrolateral view. Scale bar: equal for <bold>A, B, C</bold>.</p></caption><graphic xmlns:xlink="http://www.w3.org/1999/xlink" xlink:href="zookeys-541-041-g007.jpg" position="float" orientation="portrait" xlink:type="simple" id="oo_67081.jpg"/></fig><fig id="F8" position="float" orientation="portrait"><label>Figure 8.</label><caption><p><italic><tp:taxon-name><tp:taxon-name-part taxon-name-part-type="genus">Flexicoelotes</tp:taxon-name-part> <tp:taxon-name-part taxon-name-part-type="species">xingwangensis</tp:taxon-name-part></tp:taxon-name></italic> sp. n., one of paratype females. <bold>A</bold> Epigyne, ventral view <bold>B</bold> Vulva, dorsal view <bold>C</bold> Male habitus, dorsal view <bold>D</bold> Female habitus, dorsal view <bold>E</bold> Female habitus, ventral view. Scale bars: equal for <bold>A, B</bold>; equal for <bold>D, E</bold>.</p></caption><graphic xmlns:xlink="http://www.w3.org/1999/xlink" xlink:href="zookeys-541-041-g008.jpg" position="float" orientation="portrait" xlink:type="simple" id="oo_67082.jpg"/></fig></tp:treatment-sec><tp:treatment-sec sec-type="Description"><title>Description.</title><p><bold>Male (holotype)</bold>: Total length 6.80. Carapace 3.72 long, 2.52 wide. Abdomen 3.08 long, 1.96 wide. Eye sizes and interdistances: <abbrev xmlns:xlink="http://www.w3.org/1999/xlink" xlink:title="anterior median eye" xlink:type="simple">AME</abbrev> 0.13, <abbrev xmlns:xlink="http://www.w3.org/1999/xlink" xlink:title="anterior lateral eye" xlink:type="simple">ALE</abbrev> 0.20, <abbrev xmlns:xlink="http://www.w3.org/1999/xlink" xlink:title="posterior median eye" xlink:type="simple">PME</abbrev> 0.15, <abbrev xmlns:xlink="http://www.w3.org/1999/xlink" xlink:title="posterior lateral eye" xlink:type="simple">PLE</abbrev> 0.17; <abbrev xmlns:xlink="http://www.w3.org/1999/xlink" xlink:title="anterior median eye" xlink:type="simple">AME</abbrev>-<abbrev xmlns:xlink="http://www.w3.org/1999/xlink" xlink:title="anterior median eye" xlink:type="simple">AME</abbrev> 0.05, <abbrev xmlns:xlink="http://www.w3.org/1999/xlink" xlink:title="anterior median eye" xlink:type="simple">AME</abbrev>-<abbrev xmlns:xlink="http://www.w3.org/1999/xlink" xlink:title="anterior lateral eye" xlink:type="simple">ALE</abbrev> 0.02, <abbrev xmlns:xlink="http://www.w3.org/1999/xlink" xlink:title="posterior median eye" xlink:type="simple">PME</abbrev>-<abbrev xmlns:xlink="http://www.w3.org/1999/xlink" xlink:title="posterior median eye" xlink:type="simple">PME</abbrev> 0.06, <abbrev xmlns:xlink="http://www.w3.org/1999/xlink" xlink:title="posterior median eye" xlink:type="simple">PME</abbrev>-<abbrev xmlns:xlink="http://www.w3.org/1999/xlink" xlink:title="posterior lateral eye" xlink:type="simple">PLE</abbrev> 0.09. Leg measurements: I: 16.01 (4.29, 5.19, 3.97, 2.56); II: 14.56 (3.85, 4.68, 3.78, <!--PageBreak-->2.25); III: 13.50 (3.60, 4.05, 3.90, 1.95); IV: 17.57 (4.50, 5.26, 5.45, 2.36). Palp: patellar apophysis long, subequal to patellar width; <abbrev xmlns:xlink="http://www.w3.org/1999/xlink" xlink:title="retrolateral tibial apophysis" xlink:type="simple">RTA</abbrev> with pointed tip, extending beyond distal margin of tibia; <abbrev xmlns:xlink="http://www.w3.org/1999/xlink" xlink:title="dorso-retrolateral tibial apophysis" xlink:type="simple">LTA</abbrev> long, about 1/3 length of <abbrev xmlns:xlink="http://www.w3.org/1999/xlink" xlink:title="retrolateral tibial apophysis" xlink:type="simple">RTA</abbrev>; cymbial furrow short, about 1/5 length of cymbium; conductor broad, with bent apex; dorsal conductor apophysis large; median apophysis small, spoon-like; anterior apophysis broad, with blunt tip; embolus filiform, beginning at 7:30 o’clock position (Fig. <xref ref-type="fig" rid="F7">7A–C</xref>).</p><p><bold>Female (one of paratypes)</bold>: Total length 7.64. Carapace 3.64 long, 2.53 wide. Abdomen 4.00 long, 2.78 wide. Eye sizes and interdistances: <abbrev xmlns:xlink="http://www.w3.org/1999/xlink" xlink:title="anterior median eye" xlink:type="simple">AME</abbrev> 0.13, <abbrev xmlns:xlink="http://www.w3.org/1999/xlink" xlink:title="anterior lateral eye" xlink:type="simple">ALE</abbrev> 0.20, <abbrev xmlns:xlink="http://www.w3.org/1999/xlink" xlink:title="posterior median eye" xlink:type="simple">PME</abbrev> 0.15, anterior apophysis <abbrev xmlns:xlink="http://www.w3.org/1999/xlink" xlink:title="posterior lateral eye" xlink:type="simple">PLE</abbrev> 0.17; <abbrev xmlns:xlink="http://www.w3.org/1999/xlink" xlink:title="anterior median eye" xlink:type="simple">AME</abbrev>-<abbrev xmlns:xlink="http://www.w3.org/1999/xlink" xlink:title="anterior median eye" xlink:type="simple">AME</abbrev> 0.06, <abbrev xmlns:xlink="http://www.w3.org/1999/xlink" xlink:title="anterior median eye" xlink:type="simple">AME</abbrev>-<abbrev xmlns:xlink="http://www.w3.org/1999/xlink" xlink:title="anterior lateral eye" xlink:type="simple">ALE</abbrev> 0.04, <abbrev xmlns:xlink="http://www.w3.org/1999/xlink" xlink:title="posterior median eye" xlink:type="simple">PME</abbrev>-<abbrev xmlns:xlink="http://www.w3.org/1999/xlink" xlink:title="posterior median eye" xlink:type="simple">PME</abbrev> 0.10, <abbrev xmlns:xlink="http://www.w3.org/1999/xlink" xlink:title="posterior median eye" xlink:type="simple">PME</abbrev>-<abbrev xmlns:xlink="http://www.w3.org/1999/xlink" xlink:title="posterior lateral eye" xlink:type="simple">PLE</abbrev> 0.11. Leg measurements: I: 13.48 (3.65, 4.60, 3.25, 1.98); II: 12.31 (3.40, 4.05, 3.05, 1.81); III: 11.40 (3.24, 3.60, 3.08, 1.48); IV: 15.46 (4.05, 4.75, 4.88, 1.78). Epigyne: atrium large, occupying 2/3 of epigynal plate; teeth long, located in atrial anterior margin, about 2/3 of atrial height; hoods absent; spermathecae simple, located posteriorly; copulatory ducts broad, occupying 2/3 of epigynal plate, covering most of spermathecae (Fig. <xref ref-type="fig" rid="F8">8A–B</xref>).</p></tp:treatment-sec><tp:treatment-sec sec-type="Distribution"><title>Distribution.</title><p>Known only from the type locality (Fig. <xref ref-type="fig" rid="F9">9</xref>).</p><fig id="F9" position="float" orientation="portrait"><label>Figure 9.</label><caption><p>Localities of new <italic><tp:taxon-name><tp:taxon-name-part taxon-name-part-type="genus">Flexicoelotes</tp:taxon-name-part></tp:taxon-name></italic> species from China. <bold>1</bold> <italic><tp:taxon-name><tp:taxon-name-part taxon-name-part-type="genus">Flexicoelotes</tp:taxon-name-part> <tp:taxon-name-part taxon-name-part-type="species">huyunensis</tp:taxon-name-part></tp:taxon-name></italic> sp. n. <bold>2</bold> <italic><tp:taxon-name><tp:taxon-name-part taxon-name-part-type="genus">Flexicoelotes</tp:taxon-name-part> <tp:taxon-name-part taxon-name-part-type="species">jiaohanyanensis</tp:taxon-name-part></tp:taxon-name></italic> sp. n. <bold>3</bold> <italic><tp:taxon-name><tp:taxon-name-part taxon-name-part-type="genus">Flexicoelotes</tp:taxon-name-part> <tp:taxon-name-part taxon-name-part-type="species">jinlongyanensis</tp:taxon-name-part></tp:taxon-name></italic> sp. n. <bold>4</bold> <italic><tp:taxon-name><tp:taxon-name-part taxon-name-part-type="genus">Flexicoelotes</tp:taxon-name-part> <tp:taxon-name-part taxon-name-part-type="species">pingzhaiensis</tp:taxon-name-part></tp:taxon-name></italic> sp. n. <bold>5</bold> <italic><tp:taxon-name><tp:taxon-name-part taxon-name-part-type="genus">Flexicoelotes</tp:taxon-name-part> <tp:taxon-name-part taxon-name-part-type="species">xingwangensis</tp:taxon-name-part></tp:taxon-name></italic> sp. n.</p></caption><graphic xmlns:xlink="http://www.w3.org/1999/xlink" xlink:href="zookeys-541-041-g009.jpg" position="float" orientation="portrait" xlink:type="simple" id="oo_67083.jpg"/></fig></tp:treatment-sec></tp:taxon-treatment>
